# Supplementary material for: Hippocampal Changes Elicited by Metabolic and Inflammatory Stressors following Prenatal Maternal Infection
Source: Genes (Basel). 2022 Dec 26;14(1):77. doi: 10.3390/genes14010077 (PMC9859158; doi:10.3390/genes14010077)
Supplement: Supplementary file 1 [file genes-14-00077-s001.zip]

Archive with 1 entries (1 files):
- hippod60_supplementaltablesfigures_dec082022.xlsx
