# Supplementary material for: Hippocampal Changes Elicited by Metabolic and Inflammatory Stressors following Prenatal Maternal Infection
Source: Genes (Basel). 2022 Dec 26;14(1):77. doi: 10.3390/genes14010077 (PMC9859158; doi:10.3390/genes14010077)
Supplement: Supplementary file 1 [file genes-14-00077-s001.zip › hippod60_supplementaltablesfigures_dec082022.xlsx]

## Sheet: Supp Table S1
Supplemental Table S1. Genes differentially expressed at FDR-adjusted P-value < 0.05 and |log2(fold change between pig groups)| LFC > 2 across the tested effects of maternal immune activation (MIA), postnatal stress, sex and interactions (x).
Effect	Gene Symbol	LFC(FastvsS&MIAvsC)	LFC(PolyvsS&MIAvsC)
MIAxStress	PYURF	14.34	-6.36
MIAxStress	ATP5PD	-7.91	-9
MIAxStress	CALB1	6.99	2.04
MIAxStress	LIPM	2.46	-5.68
MIAxStress	LOC100624086	-7.58	6.83
MIAxStress	CBLN3	5.02	1.55
MIAxStress	GABRA6	8.63	2.1
MIAxStress	C3H16orf89	-3.12	1.69
MIAxStress	FAT2	4.88	0.68
MIAxStress	CBLN1	4	1.31
MIAxStress	GH1	-3.31	-4.66
MIAxStress	LOC110261948	-1.56	-5.35
MIAxStress	NPSR1	-2.04	-4.52
MIAxStress	SLA-5	1.24	3.83
MIAxStress	CXCL2	1.02	-3.11
MIAxStress	EPS8L2	3.94	1.96
MIAxStress	SERPINE1	0.31	-3
MIAxStress	CYP2B22	-1.65	2.53
MIAxStress	LOC100623670	-2.56	-4.34
MIAxStress	LOC110257381	-1.27	2
MIAxStress	LOC110255229	-2.97	-3.97
MIAxStress	OASL	-3.2	-3.23
MIAxStress	PCP2	3.38	1.61
MIAxStress	ZFP36	0.31	-2.56
MIAxStress	GRM4	2.89	0.61
MIAxStress	PRL	-3.48	-4.66
MIAxStress	THBS1	0.28	-2.48
MIAxStress	LOC102163798	-1.26	-3.45
MIAxStress	UBD	-1.74	-3.27
MIAxStress	ATOH1	-3.88	-3.34
MIAxStress	GRIN2C	2.53	-0.05
MIAxStress	LOC110259986	3.57	-0.39
MIAxStress	RSAD2	-1.53	-3.02
MIAxStress	LOC110258704	-2.73	-3.64
MIAxStress	CCL4	-0.07	-2.8
MIAxStress	TMC2	3.57	2.96
MIAxStress	IL16	2.42	0.09
MIAxStress	CBX3	0.29	-2.16
MIAxStress	CXCL10	0.02	-2.32
MIAxStress	LOC100625764	-1.08	-3.1
MIAxStress	CCL2	0.23	-2.17
MIAxStress	LOC100513601	-0.24	-2.34
MIAxStress	LOC100738425	-0.17	-2.83
MIAxStress	LOC106505355	0.81	-2.17
MIAxStress	LOC110259013	-0.74	-3.8
MIAxStress	LOC106505112	-1.4	-2.55
MIAxStress	LOC100739707	4.54	2.89
MIAxStress	ATF3	0.13	-2.1
MIAxStress	LOC100038329	-3.02	-1.19
MIAxStress	LOC100525396	0.12	-2.49
MIAxStress	LOC110258311	1.9	3.02
MIAxStress	LOC110260022	-0.89	-3.6
MIAxStress	SELP	-0.19	-2.11
MIAxStress	AQP3	2.12	1.62
MIAxStress	LIF	-0.34	-2.98
MIAxStress	LOC102157748	-0.23	-2.32
MIAxStress	PAPPA2	2.13	1.73
MIAxStress	LOC106504825	0.36	-2.14
MIAxStress	ISG20	-1.26	-2.71
MIAxStress	UCMA	-1.62	-2.14
MIAxStress	CBLN4	1.18	2.19
MIAxStress	FAP	1.34	2.44
MIAxStress	MX2	-0.91	-2.16
MIAxStress	LOC100626661	0	-2.08
MIAxStress	LOC110257316	-1.31	-2.21
MIAxStress	LOC110259911	1.21	2.51
MIAxStress	LOC100519918	0.91	2.13
MIAxStress	LOC100624149	8.28	4.34
MIAxStress	GABRQ	-0.38	-2.27
MIAxStress	LOC110258382	-2.52	-1.55
MIAxStress	TREX2	0.86	2.1
MIAxStress	LOC102163011	-1.66	-2.14
MIAxStress	LOC100739121	1.03	2.02
MIAxStress	ADGRG3	1.16	2.24
MIAxStress	CELA2A	-2.03	-1.75
MIAxStress	LOC110259848	-1.63	-2.23
MIAxStress	BCL2A1	-0.29	-2
MIAxStress	LOC110257905	3.03	-0.76
MIAxStress	LOC106505345	-0.97	-2.01
StressxSex	Gene Symbo	LFC(FastvsS&MvsF)	LFC(PolyvsS&MvsF)
StressxSex	PYURF	24.72	1.24
StressxSex	LOC100038329	1.28	8.57
StressxSex	LOC100125542	-0.89	6.09
StressxSex	LOC396781	1.44	6.82
StressxSex	NTS	5.31	-1.19
StressxSex	LOC110259983	1.64	7.5
StressxSex	LOC100152327	1.23	6.25
StressxSex	LOC100624086	-15.31	0.17
StressxSex	ATP5PD	-7.03	-7.64
StressxSex	GH1	-6.06	-6.44
StressxSex	GPR88	5.28	0.59
StressxSex	LOC100623670	1.49	6.11
StressxSex	SIX3	5.91	-0.83
StressxSex	DRD2	4.22	-0.73
StressxSex	DRD1	4.43	-0.1
StressxSex	GPR6	4.82	0.81
StressxSex	ADORA2A	3.83	-0.53
StressxSex	LOC102167964	1.09	5.04
StressxSex	LOC110260022	4.5	-2.2
StressxSex	CALB1	4.14	-0.1
StressxSex	PRL	-5.36	-6.14
StressxSex	LOC110258704	-0.3	4.23
StressxSex	GPR52	3.77	0.11
StressxSex	PPP1R1B	3.09	-0.4
StressxSex	NPSR1	-3.01	-4.37
StressxSex	AMHR2	-3.84	-1.1
StressxSex	LOC110258326	-0.76	3.5
StressxSex	C1QTNF3	2.8	-0.54
StressxSex	CRABP1	3.07	-0.16
StressxSex	GAL	1.59	-2.23
StressxSex	FNDC9	3.1	-0.08
StressxSex	LOC110257048	-3.8	-2.96
StressxSex	LOC110259986	2.66	-1.42
StressxSex	SYNDIG1L	3.18	0.63
StressxSex	SERPINE1	0.05	-2.98
StressxSex	LPL	2.35	-0.82
StressxSex	LMX1A	3.46	-0.39
StressxSex	GDPD1	-0.08	-2.86
StressxSex	ELN	-1.24	-3.16
StressxSex	OTOGL	2.88	0.48
StressxSex	SLC5A5	-3.44	-1.77
StressxSex	ACTG2	-2.57	-3.31
StressxSex	RGS9	2.47	-0.12
StressxSex	PTPN7	3.15	0.98
StressxSex	CRHR2	3.04	0.92
StressxSex	CXCL11	3.13	2.66
StressxSex	SLC5A7	2.92	1.05
StressxSex	LOC102163011	-0.72	-2.84
StressxSex	UBD	0.34	-2.36
StressxSex	OTX2	2.43	-0.64
StressxSex	THBS1	0.12	-2.35
StressxSex	SLC18A3	2.18	-0.47
StressxSex	MGP	-2.03	-2.76
StressxSex	TAC1	2.35	0.02
StressxSex	ACTA2	-1.38	-2.77
StressxSex	C3H16orf89	-3.35	-0.93
StressxSex	KRT27	-2.66	-0.58
StressxSex	DMRT3	2.49	-0.66
StressxSex	LOC100519918	2.68	1.01
StressxSex	LOC102166958	2.63	1
StressxSex	CHRNE	2.12	-0.61
StressxSex	ECEL1	2.09	-0.23
StressxSex	LOC110257903	1.97	2.96
StressxSex	PDE1B	2.21	0.05
StressxSex	WNT2B	2.18	-0.4
StressxSex	PENK	2.1	-0.14
StressxSex	ELMO3	2.43	-0.01
StressxSex	SIGLEC1	1.39	2.75
StressxSex	MAB21L2	-3.35	-0.66
StressxSex	LOC110259848	-3	-0.14
StressxSex	ISG20	2.02	2.97
StressxSex	LOC106506226	2.17	2.36
StressxSex	ESM1	2.55	0.38
StressxSex	KCTD8	2.04	-0.27
StressxSex	MYH11	-1.52	-2.54
StressxSex	FIBCD1	-2.57	-1.14
StressxSex	HTR2C	2.17	0.05
StressxSex	UCMA	-2.55	-0.88
StressxSex	SLA-5	2.21	2.17
StressxSex	PTCHD1	2.24	0.02
StressxSex	CGA	-0.77	-2.6
StressxSex	WNT8B	2.25	-0.75
StressxSex	LOC100523789	-0.11	-2.96
StressxSex	ETNK2	2.06	0.05
StressxSex	GUCY1A3	2.24	0.6
StressxSex	ANKRD34B	2.21	0.4
StressxSex	DNMT3L	-2.99	-1.23
StressxSex	ATOH1	-3.14	-2.08
StressxSex	LOC102163798	-1.23	-2.63
StressxSex	LOC110255229	-2.25	-2.57
StressxSex	DRD3	2.26	0.38
StressxSex	TPH2	2.3	0.4
StressxSex	LOC100127131	2.16	1.4
StressxSex	TTR	-0.41	-2.09
StressxSex	LOC110255833	2.29	2.55
StressxSex	LOC110259816	-2.12	-0.41
StressxSex	PCDH11X	2.05	0.48
StressxSex	ITIH4	-1.21	-2.27
StressxSex	TAGLN	-0.77	-2.09
StressxSex	DSC3	-2.1	-0.44
StressxSex	SLC13A4	-2.17	-1.18
StressxSex	ELF3	-2.02	-2.21
StressxSex	TKTL1	-2.05	-0.26
StressxSex	KLHL14	-2.04	-0.73
StressxSex	LOC102162292	-2.37	-0.74
StressxSex	LOC100513317	-2.4	-0.84
StressxSex	DES	-0.94	-2.03
StressxSex	EOMES	-2.16	-1.35
StressxSex	MFAP5	-2.63	-2.34
StressxSex	SAG	-2.07	-2.35
StressxSex	LOC102164049	2.06	0.17
StressxSex	AKNAD1	-2.22	-1.83
StressxSex	LHX5	-1.39	-2.42
StressxSex	KRT8	-2.22	-2.1
StressxSex	NPM2	1.56	2.04
StressxSex	TDRP1	-0.43	-2.24
StressxSex	SGCA	0.89	2
StressxSex	ANGPTL1	-1.26	-2.22
StressxSex	LOC106505355	-2.15	-0.73
StressxSex	LOC110257800	-2.03	-0.94
StressxSex	MFRP	-0.44	-2.05
StressxSex	CD5L	-2.01	0.02
StressxSex	LOC102164468	-2.16	-0.57
StressxSex	LOC106505345	-1.63	-2.44
StressxSex	LOC100624149	4.41	1.27
StressxSex	CXCL8	2.86	1.33
	Gene Symbo	LFC(FastvsS)	LFC(PolyvsS)
Stress	SELE	-0.46	8.33
Stress	CXCL2	-0.14	7.05
Stress	CXCL8	-0.9	6.74
Stress	PYURF	-12.96	-1.24
Stress	CCL4	-0.57	4.86
Stress	LOC100525396	0.12	5.51
Stress	SERPINE1	0.3	4.72
Stress	GH1	5.64	2.49
Stress	ZFP36	-0.33	3.6
Stress	ATP5PD	7.2	7.21
Stress	ATF3	-0.34	3.38
Stress	LIF	-1.06	3.87
Stress	CCL2	-0.98	2.83
Stress	BTG2	-0.22	3.17
Stress	PRL	5.67	3
Stress	FOS	-0.7	2.67
Stress	IER3	0.03	3.1
Stress	ICAM1	0.27	3.15
Stress	MAFF	0.05	3.03
Stress	AMCF-II	0	3.79
Stress	LOC100624086	7.58	0
Stress	TNFAIP3	0.15	2.69
Stress	SOCS3	-0.35	2.38
Stress	THBS1	-0.03	2.52
Stress	KRT8	2.74	-0.53
Stress	SLC9A3	-3.59	-1.05
Stress	CXCL11	-2.98	0.08
Stress	SLC5A5	2.51	-0.07
Stress	FOSB	-0.39	2.17
Stress	TIFA	-0.43	2.19
Stress	C3H16orf89	2.44	-0.24
Stress	APOLD1	0.27	2.49
Stress	IRF1	-0.29	2.09
Stress	NPSR1	3.07	3.69
Stress	ADAMTS1	0.11	2.34
Stress	ELN	0.3	2.4
Stress	UBD	0.01	2.3
Stress	GDPD1	-0.07	2.27
Stress	BCL2A1	-0.31	2.54
Stress	SELP	0.24	2.39
Stress	CLEC2B	-0.07	2.13
Stress	C14H10orf10	0.15	2.31
Stress	IER2	0	2.1
Stress	LRRC32	0.05	2.15
Stress	LIPM	-2.4	0.47
Stress	CRABP2	2.02	-0.48
Stress	LOC110261948	-0.27	2.69
Stress	BIRC3	0.06	2.07
Stress	DUSP2	0.27	2.27
Stress	C2CD4B	-0.1	2.03
Stress	ACTG2	0.92	2.61
Stress	STX11	-0.03	2
Stress	LOC100523492	-0.02	2.08
Stress	MFAP5	2.49	0.74
Stress	LOC106504825	2.83	1.89
Stress	LOC110255229	2.79	2.64
Stress	LOC102163798	1.97	2.69
Stress	LOC102163011	1.95	2.25
Stress	SLA-5	-1.06	-2.03
Stress	CDA	-2.05	-0.93
Stress	ATOH1	2.39	2.14
Stress	LOC110255833	-2.22	-0.85
Stress	LOC110258326	1.09	2.02
Stress	LOC100624149	-4.22	-1.22
MIAxSex	Gene Symbo	LFC(MIAvsC&MvsF)
MIAxSex	PYURF	15.25
MIAxSex	GH1	-7.44
MIAxSex	PRL	-8.5
MIAxSex	ATP5PD	-7.79
MIAxSex	LOC110255229	-7.41
MIAxSex	NPSR1	-7.49
MIAxSex	ATOH1	-4.54
MIAxSex	TMC2	4.05
MIAxSex	LOC102163798	-3.71
MIAxSex	LOC102164468	-4.19
MIAxSex	CGA	-3.28
MIAxSex	LOC100525692	3.3
MIAxSex	CXCL11	3.76
MIAxSex	WNT8B	-3.18
MIAxSex	DMKN	-2.74
MIAxSex	LOC110258382	-3.51
MIAxSex	LOC106506226	2.57
MIAxSex	LOC110256024	2.6
MIAxSex	GRXCR2	-2.63
MIAxSex	LOC110258246	-2.43
MIAxSex	SLA-5	2.49
MIAxSex	LOC106504825	3.26
MIAxSex	LOC100513317	-2.76
MIAxSex	LOC110260022	-3.27
MIAxSex	LOC100739121	2.29
MIAxSex	LOC110261236	2.29
MIAxSex	SLC30A8	2.39
MIAxSex	LOC100625764	-2.6
MIAxSex	FRMD1	-2.19
MIAxSex	LOC102162336	-2.33
MIAxSex	ADCYAP1	2.14
MIAxSex	LOC110259864	-2.71
MIAxSex	LOC106510569	2.16
MIAxSex	CALB1	2.4
MIAxSex	DSC3	-2.22
MIAxSex	LOC102162292	-2.33
MIAxSex	LOC102165393	2.18
MIAxSex	LOC100515508	2.09
MIAxSex	LOC100152327	2.11
MIAxSex	EOMES	-2.17
MIAxSex	NPHS2	-2.42
MIAxSex	LOC100620627	-2.53
MIAxSex	CHST13	2.29
MIAxSex	MFAP5	-2.99
MIAxSex	SLITRK6	-2.13
MIAxSex	SGCA	2.22
MIAxSex	HES2	2.2
MIAxSex	NTS	-2.22
MIAxSex	LOC100038329	2.68
MIAxSex	DNMT3L	-2.68
MIAxSex	LOC110257316	-2.04
MIAxSex	LOC100739707	3.58
MIAxSex	GPR6	2.08
MIAxSex	TRDN	-2.28
MIAxSex	LOC106507246	2.1
MIAxSex	LOC102163884	-2.41
MIAxSex	LOC102167964	2.58
MIAxSex	COMP	-2.1
MIAxSex	LOC110259848	-2.45
MIAxSex	LOC110258990	-2.35
MIAxSex	KRT8	-2.32
MIAxSex	C3H16orf89	-2.17
MIAxSex	NHLH2	-2.03
MIAxSex	LOC102159834	-2.05
MIAxSex	NKX2-8	-2.08
MIAxSex	LOC100521600	-2.08
MIAxSex	NMUR2	-2.08
MIAxSex	LOC100624149	4.24
MIAxSex	LOC106505345	-2.01
MIAxSex	CXCL8	2.32
MIA	Gene Symbo	LFC(MIAvsC)
MIA	ATP5PD	-8.85
MIA	CXCL11	4.32
MIA	GH1	-4.25
MIA	PRL	-5.07
MIA	LOC110255229	-3.94
MIA	SLA-5	3.24
MIA	TMC2	4.04
MIA	PYURF	2.83
MIA	CALB1	3.03
MIA	ATOH1	-3.73
MIA	WNT8B	-2.84
MIA	NPSR1	-3
MIA	LOC110260022	-3.35
MIA	TREX2	2.42
MIA	LOC110259986	3.83
MIA	CXCL9	2.3
MIA	LOC100525692	2.45
MIA	LOC110258382	-2.7
MIA	LOC102163798	-2.51
MIA	OAZ3	2.12
MIA	LOC110261683	-2.05
MIA	LOC106507409	2.03
MIA	LOC100739707	3.96
MIA	LOC110261948	-2.65
MIA	LOC110259013	-2.34
MIA	LOC102164468	-2.47
MIA	LOC100620627	-2.08
MIA	LOC102163884	-2.14
MIA	FERD3L	-2.02
MIA	LOC110258990	-2.09
MIA	NKX2-8	-2.05
MIA	SAA3	2.07
MIA	LOC106505345	-2.21
MIA	LOC100624149	4.22
Sex	Gene Symbo	LFC(MvsF)
Sex	PYURF	-12.96
Sex	LOC110257905	11.65
Sex	LOC100624590	13.88
Sex	LOC100625207	10.96
Sex	LOC100624149	9.96
Sex	EIF1AY	9.85
Sex	GH1	7.48
Sex	LOC110255257	10.61
Sex	ATP5PD	7.63
Sex	LOC110257883	8.98
Sex	LOC110255320	10.58
Sex	PRL	7.15
Sex	LOC110257896	7.45
Sex	LOC100624329	5.37
Sex	LOC110257894	5.47
Sex	CXCL11	-3.82
Sex	LOC110257910	8.24
Sex	LOC110255229	3.65
Sex	NTS	-2.77
Sex	LOC100624086	7.73
Sex	NPSR1	3.36
Sex	NXPH3	-2.52
Sex	CYP26A1	-2.66
Sex	CXCL10	-2.42
Sex	ATOH1	3.49
Sex	ISG20	-2.81
Sex	GDPD1	2.53
Sex	CGA	2.57
Sex	LOC396781	-2.14
Sex	LOC100152327	-2.05
Sex	LOC100038329	-3.01
Sex	VWC2L	-2.09
Sex	LOC102159834	2.59
Sex	DNMT3L	2.64
Sex	ESM1	-2.12
Sex	DSC3	2.03
Sex	LOC100513317	2.08
Sex	SAG	2.06
Sex	LOC106505345	2.27
Sex	LOC110260022	2.04
Sex	GABRA6	2.08

## Sheet: Supp Table 2
Supplemental Table S2. Gene Ontology biological processes enriched at FDR-adjusted P-value < 0.1 among genes differentially expressed (FDR-adjusted P-value < 0.05) in response to the effects of maternal immune activation (MIA), postnatal stress, sex, and corresponding interactions (x) detected using the hypergeometric over-representation analysis (ORA) in the hippocampus.
	Effect	Biological Process Identifier	Title	Gene Number	Enrichment Ratio	FDR-adjusted P-value			a
	MIA x Stress	GO:0043901	negative regulation of multi-organism process	56	5.9	0.028
	MIA x Stress	GO:0043950	positive regulation of cAMP-mediated signaling	8	23.6	0.0037
	MIA x Stress	GO:0044070	regulation of anion transport	19	9.9	0.079
	MIA x Stress	GO:0044782	cilium organization	78	4.8	0.036
	MIA x Stress	GO:0046879	hormone secretion	89	4.8	0.02
	MIA x Stress	GO:0048247	lymphocyte chemotaxis	20	11.8	0.011
	MIA x Stress	GO:0051928	positive regulation of calcium ion transport	31	10.7	0.0013
	MIA x Stress	GO:0071222	cellular response to lipopolysaccharide	65	8	0.00032
	MIA x Stress	GO:0097529	myeloid leukocyte migration	55	6.9	0.0045
	Stress x Sex	GO:0002027	regulation of heart rate	28	11.1	0.015
	Stress x Sex	GO:0003073	regulation of systemic arterial blood pressure	26	9.6	0.06
	Stress x Sex	GO:0006911	phagocytosis, engulfment	6	31.2	0.015
	Stress x Sex	GO:0006953	acute-phase response	13	14.4	0.07
	Stress x Sex	GO:0007189	adenylate cyclase-activating G protein-coupled receptor signaling pathway	55	7.9	0.0083
	Stress x Sex	GO:0007611	learning or memory	47	6.6	0.066
	Stress x Sex	GO:0035296	regulation of tube diameter	46	12.2	6.4e-05
	Stress x Sex	GO:0042119	neutrophil activation	10	18.7	0.05
	Stress x Sex	GO:0042310	vasoconstriction	29	8.6	0.07
	Stress x Sex	GO:0042403	thyroid hormone metabolic process	13	14.4	0.07
	Stress x Sex	GO:0043950	positive regulation of cAMP-mediated signaling	8	23.4	0.031
	Stress x Sex	GO:0045744	negative regulation of G protein-coupled receptor signaling pathway	15	20.8	0.0017
	Stress x Sex	GO:0048247	lymphocyte chemotaxis	20	12.5	0.031
	Stress x Sex	GO:0050768	negative regulation of neurogenesis	74	5.1	0.071
	Stress x Sex	GO:0050886	endocrine process	26	9.6	0.06
	Stress x Sex	GO:0051279	regulation of release of sequestered calcium ion into cytosol	20	12.5	0.031
	Stress x Sex	GO:0070098	chemokine-mediated signaling pathway	34	9.2	0.029
	Stress x Sex	GO:0071347	cellular response to interleukin-1	25	12.5	0.011
	Stress x Sex	GO:1904062	regulation of cation transmembrane transport	68	5.5	0.06
	MIA x Sex	GO:0018958	phenol-containing compound metabolic process	33	18.4	0.085
	MIA x Sex	GO:0043950	positive regulation of cAMP-mediated signaling	8	56.9	0.068
	MIA	GO:0007189	adenylate cyclase-activating G protein-coupled receptor signaling pathway	55	7	0.044
	MIA	GO:0030595	leukocyte chemotaxis	71	7.3	0.011
	MIA	GO:0048247	lymphocyte chemotaxis	20	16.1	0.011
	MIA	GO:0051281	positive regulation of release of sequestered calcium ion into cytosol	12	21.5	0.016
	MIA	GO:0120032	regulation of plasma membrane bounded cell projection assembly	47	8.2	0.03
	MIA	GO:1904064	positive regulation of cation transmembrane transport	24	16.1	0.0049
	Stress	GO:0001654	eye development	73	4.4	0.091
	Stress	GO:0001893	maternal placenta development	15	14.1	0.018
	Stress	GO:0002224	toll-like receptor signaling pathway	27	9.8	0.017
	Stress	GO:0002548	monocyte chemotaxis	14	15.1	0.014
	Stress	GO:0007189	adenylate cyclase-activating G protein-coupled receptor signaling pathway	55	6.7	0.01
	Stress	GO:0030198	extracellular matrix organization	59	5.4	0.048
	Stress	GO:0031669	cellular response to nutrient levels	66	5.6	0.024
	Stress	GO:0032602	chemokine production	27	7.8	0.073
	Stress	GO:0035296	regulation of tube diameter	46	5.8	0.076
	Stress	GO:0035904	aorta development	16	13.2	0.022
	Stress	GO:0042119	neutrophil activation	10	15.9	0.046
	Stress	GO:0043406	positive regulation of MAP kinase activity	64	5	0.066
	Stress	GO:0043547	positive regulation of GTPase activity	75	5.6	0.011
	Stress	GO:0043950	positive regulation of cAMP-mediated signaling	8	19.9	0.031
	Stress	GO:0045765	regulation of angiogenesis	90	4.7	0.027
	Stress	GO:0046427	positive regulation of JAK-STAT cascade	23	9.2	0.048
	Stress	GO:0046631	alpha-beta T cell activation	46	5.8	0.076
	Stress	GO:0050810	regulation of steroid biosynthetic process	18	11.8	0.029
	Stress	GO:0050868	negative regulation of T cell activation	29	7.3	0.083
	Stress	GO:0051279	regulation of release of sequestered calcium ion into cytosol	20	10.6	0.036
	Stress	GO:0051348	negative regulation of transferase activity	88	4.2	0.066
	Stress	GO:0051607	defense response to virus	84	6.9	0.00022
	Stress	GO:0061844	antimicrobial humoral immune response mediated by antimicrobial peptide	22	9.6	0.044
	Stress	GO:0070098	chemokine-mediated signaling pathway	34	12.5	0.0002
	Stress	GO:0071222	cellular response to lipopolysaccharide	65	8.1	0.0002
	Stress	GO:0071346	cellular response to interferon-gamma	30	8.8	0.024
	Stress	GO:0071347	cellular response to interleukin-1	25	16.9	4.9e-05
	Stress	GO:0071356	cellular response to tumor necrosis factor	55	8.7	0.00026
	Stress	GO:1904894	positive regulation of STAT cascade	23	9.2	0.048
	Stress	GO:2000351	regulation of endothelial cell apoptotic process	22	12	0.0088
	Stress	GO:2000378	negative regulation of reactive oxygen species metabolic process	12	13.2	0.066
	Sex	GO:0002548	monocyte chemotaxis	14	21.5	0.04
	Sex	GO:0007189	adenylate cyclase-activating G protein-coupled receptor signaling pathway	55	10.9	0.0072
	Sex	GO:0043011	myeloid dendritic cell differentiation	5	40.1	0.089
	Sex	GO:0043950	positive regulation of cAMP-mediated signaling	8	50.1	0.0029
	Sex	GO:0051281	positive regulation of release of sequestered calcium ion into cytosol	12	33.4	0.0065
	Sex	GO:0051607	defense response to virus	84	8.4	0.0072
	Sex	GO:0060078	regulation of postsynaptic membrane potential	26	15.4	0.021
	Sex	GO:0070098	chemokine-mediated signaling pathway	34	14.7	0.0072
	Sex	GO:0071222	cellular response to lipopolysaccharide	65	7.7	0.051
	Sex	GO:1903169	regulation of calcium ion transmembrane transport	31	16.2	0.0072

## Sheet: Supp Table S3
Supplemental Table S3. Log2(fold change) values used to reconstruct the cAMP networks for the 24 pair-wise contrasts between groups characterized by the MIA (MiA, Control), stressor (Fast, Poly, Saline), and sex (Male, Female)and the baseline group.
Gene Symbol	MaPoCo vs MaFaCo	MaPoMi vs MaFaMi	FeFaCo vs MaFaCo	FeFaMi vs MaFaMi	MaPoCo vs MaSaCo	MaSaMiMaSaCo	FeFaCoFeSaCo	FePoMi vs FePoCo	FePoMi vs FeFaMi	FePoMi vs FeSaMi	FeSaMiFeSaCo	FePoMi vs MaPoMi	FePoCo vs FeSaCo	FePoCo vs FeFaCo	MaPoMi vs MaPoCo	FrFaMi vs FeFaCo	FeFaMi vs FeSaMi	MaPoMi vs MaSaMi	FeSaCo vs MaSaCo	FaSaMi vs MaSaMi	FePoCo vs MaPoCo	MaFaCo vs MaSaCo	MaFaMi vs MaFaCo	MaFaMi vs MaSaMi
ADCY5	-1.01	-1.12	-0.92	-1.13	-0.09	-0.17	0	-0.14	-0.18	-0.04	-0.1	-0.18	0	-0.01	0.13	0.04	0.14	0.2	-0.01	0.06	0.08	0.91	0.25	1.33
ADORA2A	-4.47	-5.19	-4.16	-5.22	-0.34	-0.14	0.3	-0.03	0.13	0.3	-0.14	0.1	0.19	-0.1	0.08	-0.26	0.17	-0.13	-0.33	-0.33	0.21	4.13	0.8	5.06
CAMK4	-0.28	-0.5	-0.39	-0.28	-0.09	-0.31	-0.22	-0.27	-0.54	0	-0.31	-0.32	-0.03	0.19	0.13	0.46	0.54	0.34	0.02	0.02	0.08	0.18	0.35	0.84
DRD1	-4.53	-4.67	-3.61	-4.32	-0.83	-0.64	-0.73	-1.42	-0.96	-1.23	-0.92	-0.61	-0.73	0	0.12	-0.45	-0.27	-0.07	0.82	0.55	0.93	3.7	0.25	4.6
DRD2	-4.55	-5.8	-4.97	-5.54	-0.41	0.08	-0.08	0.99	1.22	0.56	0.75	1.47	0.32	0.4	-0.49	0.18	-0.66	-0.98	-0.75	-0.07	-0.01	4.14	0.76	4.81
GIPR	-0.27	-1.49	-0.23	-2.15	-0.27	0.28	0.72	1.64	1.51	0.53	1.37	0.85	0.27	-0.45	0.38	-0.32	-0.98	-0.17	-0.94	0.15	-0.41	0.01	1.6	1.32
HTR1D	-0.56	-0.83	-0.4	-0.75	-0.1	0.19	-0.01	-0.26	-0.14	-0.22	-0.05	-0.07	-0.01	0	-0.03	-0.12	-0.08	-0.32	0.07	-0.17	0.17	0.46	0.23	0.51
HTR1F	-0.51	0.03	0.22	1.45	0.36	1.08	0.03	-0.2	-1.11	-0.7	0.43	0.31	-0.07	-0.1	0.12	0.81	0.41	-0.61	1.06	0.4	0.63	0.86	-0.42	-0.64
HTR6	-0.42	-1.2	-0.77	-0.84	-0.1	0.05	-0.18	-0.36	-0.42	-0.5	0.35	-0.06	0.21	0.4	-0.26	0.46	-0.08	-0.4	-0.26	0.04	0.05	0.32	0.52	0.79
NPY	-0.12	-0.83	0.28	-0.63	-0.16	-0.11	0.03	-0.35	-0.08	0.01	-0.48	0.11	-0.12	-0.15	-0.2	-0.41	0.1	-0.25	0.21	-0.15	0.25	-0.04	0.51	0.58
PDE10A	-0.99	-1.96	-0.97	-1.86	0.1	0.14	0.2	0.2	-0.1	-0.17	0.53	0	0.15	-0.05	0.18	0.26	-0.06	0.13	-0.08	0.3	-0.03	1.09	1.15	2.09
PPP1R1B	-3.83	-4.44	-3.58	-4.23	-0.72	-0.58	0.02	0.3	0.01	0.09	-0.11	0.22	-0.32	-0.34	-0.01	-0.05	0.08	-0.15	-0.49	-0.02	-0.09	3.11	0.6	4.29
SSTR5	-1.2	-1.33	-0.52	-0.63	-0.34	-0.45	-0.23	-0.72	-0.76	-0.48	-0.34	-0.06	-0.11	0.12	0.15	0.16	0.27	0.26	0.57	0.68	0.81	0.86	0.27	1.59

## Sheet: Supp Table S4
Supplemental Table S4. List of transcription factors and associated motifs enriched (normalized enrichments scores NES > 3, area under the curve AUC > 0.03) for the genes presenting effects (FDR-adjusted P-value < 0.005) of maternal immune activation (MIA), postnatal stress, sex, and interactions (x).
Effect	Motif id	AUC	NES	Transcription factor
MIAxStress	jaspar-MF0003.1	0.0667048	5.90938	NFKB1,BCL3,REL,OVOL2,RELA,NFKB2,YY1,STAT6,EBF1,ZBTB7A,NFATC3,CHURC1,AP3B1,DEAF1,RELB
MIAxStress	homer-M00293	0.0660988	5.8316	NFKB1,BCL3,REL,OVOL2,RELA,NFKB2,STAT6,EBF1,YY1,ZBTB7A,NFATC3,CHURC1,AP3B1,DEAF1,RELB
MIAxStress	transfac_pro-M03563	0.0639749	5.55902	RELA,NFKB1,NFKB2,BCL3,OVOL2,REL,AP3B1,CHURC1,STAT6,EBF1,E2F1,MZF1,IRF1,RELB
MIAxStress	transfac_pro-M01224	0.0635075	5.49903	RELA,OVOL2,CHURC1,AP3B1,NFKB1,NFKB2,EBF1,MZF1,RELB
MIAxStress	jaspar-MA0061.1	0.0634671	5.49384	RELA,NFKB1,NFKB2,OVOL2,BCL3,REL,AP3B1,CHURC1,STAT6,EBF1,MZF1,RELB
MIAxStress	transfac_public-M00054	0.0630688	5.44273	NFKB1,RELA,NFKB2,OVOL2,BCL3,REL,AP3B1,CHURC1,EBF1,STAT6,RELB
MIAxStress	transfac_pro-M00774	0.0612797	5.21311	NFKB2,RELA,NFKB1,BCL3,REL,OVOL2,EBF1,MZF1,CHURC1,AP3B1,IKZF2,ZBTB7A,RELB
MIAxStress	jaspar-MA0101.1	0.0588385	4.8998	REL,YY1,NFKB1,RELA,BCL3,OVOL2,EBF1,STAT6,NFATC3,ZBTB7A,NFKB2,RELB
MIAxStress	transfac_public-M00053	0.0577708	4.76277	REL,YY1,NFKB1,RELA,BCL3,OVOL2,STAT6,EBF1,NFATC3,ZBTB7A,NFKB2,RELB
MIAxStress	transfac_pro-M03545	0.0573726	4.71166	REL,NFKB2,RELA,NFKB1,BCL3,STAT6,EBF1,OVOL2,RELB
MIAxStress	factorbook-NFKB1	0.0559874	4.53389	BCL3,NFKB1,RELA,NFKB2,REL,MZF1,IKZF1,NFATC3,ZBTB7A,EBF1,STAT6,OVOL2,CHURC1,AP3B1,IKZF2,RELB
MIAxStress	transfac_public-M00052	0.0553584	4.45315	RELA,BCL3,NFKB1,REL,NFKB2,OVOL2,STAT6,EBF1,RELB
MIAxStress	jaspar-PF0072.1	0.0544119	4.33167	HSF1,HSF4
MIAxStress	jaspar-MA0107.1	0.053829	4.25686	RELA,NFKB1,BCL3,REL,NFKB2,OVOL2,EBF1,STAT6
MIAxStress	transfac_pro-M03557	0.053627	4.23094	NFKB1,RELA,REL,OVOL2,NFKB2,EBF1,MZF1,STAT6,RELB
MIAxStress	wgEncodeSydhTfbsNt2d1Suz12UcdPk.narrowPeak.gz	0.0523861	4.01526	SUZ12
MIAxStress	homer-M00142	0.0525073	4.08724	NFKB1,BCL3,MZF1,REL,RELA,STAT6,AP3B1,CHURC1,YY1,OVOL2,NFKB2,EBF1,E2F1,USF2,STAT1,RELB
MIAxStress	flyfactorsurvey-dl_NBT_FBgn0000462	0.0521149	4.03687	NFKB1,RELA,REL,YY1,RELB
MIAxStress	homer-M00562	0.0506086	3.84355	RELA,REL,RELB,NFKB1,OVOL2,NFKB2,YY1
MIAxStress	wolfe-Br-PAPE_SOLEXA_2.5	0.0503142	3.80577
MIAxStress	jaspar-MA0023.1	0.0494255	3.6917	RELA,REL,RELB,NFKB1,BCL3,ZBTB7A,NFATC3
MIAxStress	taipale-NRCACCTGNN-ID4-DBD	0.0491427	3.65541	ID4,TCF4,TCF3,MESP1,SNAI2,MYOD1,MYOG,ASCL1,MYF6,TCF12,MYF5,ARID5B,LMO2,ZEB1,ASCL2
MIAxStress	wgEncodeSydhTfbsK562Stat2Ifna6hStdPk.narrowPeak.gz	0.0489291	3.64401	STAT2
MIAxStress	transfac_pro-M03131	0.0481846	3.53245	NHLH1,TFAP4,NHLH2,TCF3,TCF12,LMO2,ASCL2
MIAxStress	hdpi-ASPSCR1	0.0480692	3.51764	ASPSCR1
MIAxStress	wgEncodeHaibTfbsSknshRxraV0422111PkRep1.broadPeak.gz	0.0479653	3.5405	RXRA
MIAxStress	wgEncodeHaibTfbsEcc1Nficsc81335V0422111PkRep2.broadPeak.gz	0.0473882	3.47853	NFIC
MIAxStress	encode-UW.Motif.0283	0.0473074	3.41987	TFAP2A,TFAP2C,IKZF2
MIAxStress	tfdimers-MD00014	0.0470477	3.38653	KLF4,ARID3A
MIAxStress	transfac_pro-M01677	0.046736	3.34654
MIAxStress	yetfasco-1552	0.0460435	3.25765
MIAxStress	taipale-SGTTGCYARGCAACS-RFX4-DBD	0.0458703	3.23543	RFX4,RFX3,RFX2,RFX1
MIAxStress	stark-GGGGAMWWCCM	0.0458011	3.22654	HIVEP1,HIVEP3,HIVEP2,ZNF831
MIAxStress	transfac_pro-M01776	0.0456741	3.21025	NR2C2,ELF3,ETV7
MIAxStress	tfdimers-MD00372	0.0454606	3.18284	PITX3
MIAxStress	elemento-TGACCCA	0.045449	3.18136
MIAxStress	jaspar-CN0196.1	0.045299	3.1621
MIAxStress	wgEncodeSydhTfbsK562Stat1Ifna6hStdPk.narrowPeak.gz	0.0452874	3.25293	STAT1
MIAxStress	wgEncodeSydhTfbsGm18526NfkbTnfaIggrabPk.narrowPeak.gz	0.0451605	3.23929	NFKB1
MIAxStress	transfac_public-M00071	0.04482	3.10062	TCF3,MESP1,FIGLA,TAL1,TCF21,TCF24,TCF23,ASCL2,ZNF146,ZNF260
MIAxStress	taipale-NNCACCTGNN-TCF4-DBD	0.0447161	3.08729	TCF4,TCF3,MESP1,ID4,ZEB1,LMO2,SNAI2,TCF12,FIGLA
MIAxStress	encode-UW.Motif.0052	0.0447045	3.08581	NFKB1,BCL3,STAT6,EBF1,OVOL2,RELA,NFKB2,REL,NFATC3,ZBTB7A,DEAF1
MIAxStress	hdpi-NFIL3	0.0447045	3.08581	NFIL3
MIAxStress	wgEncodeHaibTfbsEcc1Tcf12V0422111PkRep2.broadPeak.gz	0.0445776	3.1767	TCF12
MIAxStress	taipale-NACGCCCACGCANN-EGR1-full	0.0445314	3.06359	EGR1,EGR3,EGR4,EGR2
MIAxStress	transfac_public-M00245	0.0443987	3.04655	EGR3,EGR2,EGR1,EGR4
MIAxStress	homer-M01851	0.0443583	3.04136	PRDM2,PRDM1,ZNF683
MIAxStress	wgEncodeHaibTfbsSknshTead4sc101184V0422111PkRep1.broadPeak.gz	0.0443352	3.15066	TEAD4
StressxSex	Motif id	AUC	NES	Transcription factor
StressxSex	wgEncodeSydhTfbsNt2d1Suz12UcdPk.narrowPeak.gz	0.0872801	5.44036	SUZ12
StressxSex	jaspar-POL008.1	0.0814609	4.30381
StressxSex	wgEncodeHaibTfbsPfsk1NrsfV0416101PkRep1.broadPeak.gz	0.0784793	4.79484	REST
StressxSex	tfdimers-MD00304	0.077664	3.989	ETS2,NR3C1
StressxSex	transfac_public-M00028	0.0762092	3.86838	HSF1,HSF4,HSF2
StressxSex	hdpi-RBM7	0.0761532	3.86374	RBM7
StressxSex	yetfasco-1253	0.073987	3.68413
StressxSex	transfac_public-M00099	0.0732117	3.61985	PRRX2,HESX1,ESX1,RAX,HOXD1,EN1,GSX2,EN2,PAX7,LBX2,VAX1,SHOX2,HOXD3,IRF6,HOXA5,HOXB5,NOBOX,ISX,MIXL1,GBX2,PAX4,POU2F1,ALX3,GBX1,HOXB4,LHX6,SHOX,PDX1,ALX1,EMX1,TCF3,PAX6,HOXA3,RAX2,HOXA2,HOXC8,UNCX,HOXA1,LHX2,POU3F2,LHX9,PRRX1,LHX4,BARX1,VSX1,MSX1,PHOX2A,HOXC5,BARHL1,HOXC4,DLX5,HOXB3,NOTO,EMX2,BARHL2,EVX1,BARX2,DLX1,GSX1,LHX3,VSX2,YY1,OTP,DBP,DLX2,VAX2,MSX2,PHOX2B,PROP1,HOXB2,LHX5,HOXA4,HOXA6,POU6F…
StressxSex	transfac_pro-M01413	0.0708456	3.42367	HMX3,HMX1,HOXB8,BARHL1,VSX1,ESX1
StressxSex	transfac_pro-M01486	0.0704859	3.39385	DLX4,DLX3,DLX5,HOXC8,DLX2,HOXC4,HOXA5,IRF6,ALX1,HOXC5,SHOX2,DLX1,HOXB4,HOXA3,HOXD3,HOXA6,GSX2,BARX2,VSX1,NOBOX,MEOX1,MEOX2,VAX2,HOXA1,VAX1,ALX4
StressxSex	yetfasco-1677	0.0702062	3.37065
StressxSex	transfac_pro-M01315	0.0696146	3.32161	HMX2,HMX3,HMX1,BARHL1,HOXB8,VSX1
StressxSex	hdpi-CAT	0.0683677	3.21822	CAT
StressxSex	encode-UW.Motif.0612	0.0683037	3.21291
StressxSex	hdpi-MGC10334	0.0681678	3.20165	GLTPD1
StressxSex	taipale-NNYAATTANN-EN2-DBD	0.0675204	3.14796	EN2,ESX1,MIXL1,ALX3,RAX2,GBX2,LBX2,PRRX2,HESX1,HOXA1,EN1,PRRX1,RAX,GSX1,UNCX,SHOX,ISX,GSX2,EMX1,HOXA2,HOXB3,DLX1,LHX9,HOXB2,GBX1,SHOX2,LMX1B,HOXB5,DLX6,EMX2,LHX2,DLX3,BARHL2,NOTO,MSX1,DLX4,MNX1,DLX5,MEOX1,MEOX2,DLX2,EVX2,PAX7,NOBOX,NKX6-2,YY1,EVX1,PDX1,BSX,MSX2,LHX6,VSX1,HOXA3,HOXD3,HMX3,VAX1,ALX1,PAX4,IRF6,HOXA5,HOXD8,NKX6-1,VAX2,LMX1A,BARX2,HOXD1,VSX2,NKX1-2,NKX1-1,ISL1
StressxSex	stark-RSWGAGMRHRR	0.0674644	3.14332
StressxSex	encode-UW.Motif.0053	0.0672486	3.12543
StressxSex	transfac_pro-M01668	0.0672166	3.12278
StressxSex	transfac_pro-M03121	0.0671367	3.11615	TAL1,TCF3,MYF5,ATOH1,MSC,MYF6,ZNF146,ZNF260,ASCL2
StressxSex	iDMMPMM-ANTP	0.0671287	3.11549	HOXB7,HOXA7,NKX6-3,VENTX,NKX1-2,NKX1-1,TLX3,TLX1,HOXD4
StressxSex	jaspar-PF0143.1	0.0669608	3.10157	REST
StressxSex	transfac_pro-M01400	0.0668969	3.09627	DLX3,DLX4,DLX5,DLX2,HOXC8,HOXD3,IRF6,HOXA5,MEOX1,HOXA6,SHOX2,HOXD1,HOXA2,GSX2,ALX1,DLX1,VAX1,HOXA1,HOXC4,PDX1,ALX4
StressxSex	taipale-NNTAATTGNN-BARHL2-DBD	0.066753	3.08434	BARHL2,GBX2,HMX3,ESX1,EN2,EN1,LBX2,HOXB3,HESX1,RAX,HOXA1,GSX2,MIXL1,HOXB5,GBX1,HOXB2,EMX1,GSX1,HOXA2,ALX3,BARX1,HMX1,DLX2,BSX,MNX1,EMX2,EVX2,MSX1,DLX3,EVX1,HMX2,LHX9,DLX5,DLX1,ISL1
StressxSex	transfac_pro-M01950	0.0665691	3.0691
StressxSex	yetfasco-549	0.0665691	3.0691
StressxSex	wgEncodeHaibTfbsA549Tead4sc101184V0422111PkRep1.broadPeak.gz	0.0665292	3.91832	TEAD4
StressxSex	transfac_pro-M01028	0.0664013	3.05518	REST
StressxSex	jaspar-CN0071.1	0.0662654	3.04391
StressxSex	yetfasco-575	0.0660656	3.02734
StressxSex	transfac_pro-M03577	0.0660096	3.0227	PAX5
StressxSex	yetfasco-677	0.0659057	3.01409
StressxSex	transfac_pro-M01587	0.0658338	3.00812	ZNF263
MIAxSex	wgEncodeSydhTfbsNt2d1Suz12UcdPk.narrowPeak.gz	0.0974183	7.58035	SUZ12
MIAxSex	hdpi-NFIL3	0.0766023	4.50197	NFIL3
MIAxSex	wgEncodeHaibTfbsSknshNrsfPcr2xPkRep2.broadPeak.gz	0.0619129	4.5017	REST
MIAxSex	elemento-CAGGACA	0.0752551	4.39486
MIAxSex	yetfasco-1798	0.074923	4.36844
MIAxSex	flyfactorsurvey-dl_FlyReg_FBgn0000462	0.0682057	3.83434	RELB
MIAxSex	homer-M00609	0.0682057	3.83434	RELA,REL,RELB
MIAxSex	transfac_public-M00359	0.0678366	3.80499
MIAxSex	jaspar-MA0408.1	0.0674676	3.77565	TGIF2LY,TGIF2,TGIF1,TGIF2LX
MIAxSex	yetfasco-494	0.0674676	3.77565	TGIF2LY,TGIF1,TGIF2,TGIF2LX
MIAxSex	jaspar-CN0031.1	0.0664711	3.69641
MIAxSex	homer-M00191	0.0661758	3.67293	STAT6
MIAxSex	homer-M01792	0.0661573	3.67147
MIAxSex	hdpi-NOLA1	0.0655484	3.62304	GAR1,MORN1
MIAxSex	transfac_pro-M01874	0.0655299	3.62158	KLF1,ZNF148,KLF4,KLF3
MIAxSex	taipale-NCACTTNAN-NKX2-8-DBD	0.0654376	3.61424	NKX2-8,NKX2-3,NKX2-6
MIAxSex	wolfe-herF1-ZifF1_herF34_SOLEXA_5	0.0646257	3.54968	ZFAT,ZNF827
MIAxSex	elemento-ATCGATC	0.0640167	3.50126
MIAxSex	hdpi-TCF3	0.0637399	3.47925	TCF3
MIAxSex	transfac_public-M00418	0.0636292	3.47044	TGIF1,MEIS1,MEIS2
MIAxSex	flyfactorsurvey-lola-PK_SOLEXA_FBgn0005630	0.0630202	3.42202
MIAxSex	transfac_pro-M00998	0.0628725	3.41028	PBX2,PBX1,PBX3
MIAxSex	taipale-NCACTTNAN-NKX2-8-full	0.0628356	3.40735	NKX2-8,NKX2-3,NKX2-2,NKX2-1,NKX2-6
MIAxSex	jaspar-CN0062.1	0.0625588	3.38534
MIAxSex	elemento-TAATTGGC	0.0622082	3.35746
MIAxSex	wgEncodeHaibTfbsSknshNrsfPcr2xPkRep2.broadPeak.gz	0.0619129	4.5017	REST
MIAxSex	transfac_pro-M01627	0.0621897	3.35599	KDM4A,KDM4C,KDM4B,KDM4E,KDM4D
MIAxSex	yetfasco-2076	0.0619683	3.33838
MIAxSex	homer-M01466	0.06147	3.29877
MIAxSex	encode-UW.Motif.0098	0.0614147	3.29436
MIAxSex	transfac_pro-M00928	0.0612855	3.28409
MIAxSex	encode-UW.Motif.0189	0.0612117	3.27822
MIAxSex	taipale-AACAATNNNCATTGTT-SRY-DBD	0.0611194	3.27089	SRY,SOX7,SOX21,SOX10,SOX8,SOX9
MIAxSex	homer-M00850	0.0610641	3.26648	CREM,CREB1
MIAxSex	encode-UW.Motif.0112	0.0609902	3.26062
MIAxSex	yetfasco-1672	0.060898	3.25328
MIAxSex	yetfasco-2090	0.0608426	3.24888
MIAxSex	flyfactorsurvey-Achi_Cell_FBgn0033749	0.0606765	3.23567	TGIF2,TGIF2LY,TGIF2LX,TGIF1
MIAxSex	jaspar-CN0174.1	0.0606396	3.23274
MIAxSex	transfac_pro-M00732	0.0605104	3.22247
MIAxSex	taipale-TTGACAGSTGTCAA-MEIS2-DBD	0.0602521	3.20192	MEIS2,TGIF2LX,TGIF1,PKNOX1,TGIF2,PKNOX2,MEIS3
MIAxSex	yetfasco-705	0.0601783	3.19605
MIAxSex	factorbook-TBP	0.0598092	3.16671	TAF1,TBP,POLR2A,TBPL2
MIAxSex	yetfasco-517	0.0596985	3.1579
MIAxSex	jaspar-MA0089.1	0.0595693	3.14763
MIAxSex	flyfactorsurvey-br-PL_SOLEXA_FBgn0000210	0.0594955	3.14176
MIAxSex	hdpi-PPP2R3B	0.0591818	3.11682	PPP2R3B
MIAxSex	tfdimers-MD00058	0.0588127	3.08747	YY1,SMAD3
MIAxSex	hdpi-ASPSCR1	0.0586466	3.07427	ASPSCR1
MIAxSex	taipale-NNYGCTGACGTMAGCANN-Mafb-DBD	0.0585543	3.06693	CREB1,CREM
MIAxSex	elemento-TCGTCATC	0.0583882	3.05372
MIAxSex	encode-UW.Motif.0335	0.0582591	3.04345
MIAxSex	tiffin-TIFDMEM0000075	0.0582591	3.04345
MIAxSex	transfac_pro-M02112	0.0582591	3.04345	ONECUT2
MIAxSex	tfdimers-MD00187	0.0581114	3.03171	GATA1,GATA3,GATA4,GATA6,GATA5,GATA2
MIAxSex	transfac_pro-M01242	0.0579822	3.02144	MTF1
MIAxSex	swissregulon-NFE2L1.p2	0.05789	3.01411	NFE2L1
MIAxSex	wgEncodeHaibTfbsHepg2Tcf12Pcr1xPkRep2.broadPeak.gz	0.049678	3.44082	TCF12
MIAxSex	wgEncodeSydhTfbsHelas3Brg1IggmusPk.narrowPeak.gz	0.0477403	3.2728	SMARCA4
MIAxSex	lcbTfbs_mcf7_p53_nutlin	0.0468914	3.1992	TP53
MIAxSex	wgEncodeHaibTfbsA549Tead4sc101184V0422111PkRep1.broadPeak.gz	0.0455258	3.08079	TEAD4
MIA	hdpi-NFIL3	0.0692355	3.89871	NFIL3
MIA	flyfactorsurvey-Achi_Cell_FBgn0033749	0.0688701	3.8671	TGIF2,TGIF2LY,TGIF2LX,TGIF1
MIA	jaspar-PF0097.1	0.0685379	3.83836
MIA	flyfactorsurvey-CG3407_SANGER_2.5_FBgn0031573	0.0652605	3.55476
MIA	hdpi-RKHD2	0.0651276	3.54327	MEX3C
MIA	homer-M01535	0.065039	3.5356
MIA	iDMMPMM-BRK	0.0649837	3.53081
MIA	hdpi-ASPSCR1	0.0646847	3.50494	ASPSCR1
MIA	encode-UW.Motif.0510	0.0633892	3.39285
MIA	tfdimers-MD00305	0.0633339	3.38806	NR3C1,LMO2,GATA1,GATA2,GATA5,GATA3,GATA6,GATA4,MYCN,SMAD4,ELK1,YY1,PAX4
MIA	jaspar-MA0138.2	0.063046	3.36315	REST
MIA	hdpi-GLYCTK	0.0625588	3.32099	GLYCTK
MIA	transfac_public-M00416	0.0622488	3.29417	ALX1,HOXB3,HOXB2,PDX1,EMX2,EVX2,HOXD8,EMX1,HOXA1,HESX1,EVX1,HOXA2,HOXB5,ALX3,MEOX1,GBX2,RAX,LHX5,HOXD4
MIA	homer-M00475	0.0618059	3.25584	PBX3,PBX2,PBX1,PBX4
MIA	transfac_pro-M01883	0.0615291	3.23189	IRF4
MIA	tiffin-TIFDMEM0000035	0.0614516	3.22519
MIA	factorbook-REST	0.0614184	3.22231	REST
MIA	transfac_pro-M01468	0.0613519	3.21656	DLX2,MEOX1,HOXD3,HOXC8,VAX1,PDX1,HOXA5,HOXA1,IRF6,HOXA2,DLX1,HOXA6,GSX2,DLX5,HOXB5,BARX1,DLX3,PAX4,VSX1,DLX4,VSX2,HOXD1,HOXB3,PAX7,RAX,EVX1,HOXA3,MEOX2,EN2,NOBOX,HOXB2,ALX1,VAX2,MNX1,EVX2,HOXB6,SHOX2,ESX1,LHX2,NKX1-2,MEF2A,MEF2BNB-MEF2B,MEF2B,MEF2C,MEF2D
MIA	jaspar-CN0009.1	0.0613298	3.21465	REST
MIA	elemento-TTGACAA	0.0609644	3.18303
MIA	transfac_pro-M01373	0.0607208	3.16195	CDX1,CDX2,HOXA10,HOXA9,HOXC9,HOXC10,HOXD11,HOXB9,HOXC12,HOXC11,HOXD12,HOXA11,HOXD10,CRX,HOXC13,CDX4
MIA	yetfasco-2176	0.0605437	3.14662
MIA	yetfasco-1608	0.0603997	3.13417
MIA	homer-M00640	0.0603554	3.13034	TCF7,LEF1,TCF7L2,TCF7L1
MIA	transfac_pro-M02355	0.0603554	3.13034
MIA	homer-M00161	0.0602447	3.12076	REST
MIA	transfac_pro-M02340	0.0597354	3.07668	PBX2,PBX3,PBX4,PBX1
MIA	swissregulon-REST.p3	0.0596689	3.07094	REST
MIA	wgEncodeSydhTfbsNt2d1Suz12UcdPk.narrowPeak.gz	0.059525	4.34557	SUZ12
MIA	taipale-NAACCRCAAN-RUNX3-full	0.0593035	3.03932	RUNX3,RUNX2
MIA	wgEncodeSydhTfbsH1hescCtbp2UcdPk.narrowPeak.gz	0.0581963	4.22715	CTBP2
MIA	wgEncodeHaibTfbsPfsk1NrsfV0416101PkRep2.broadPeak.gz	0.0541438	3.86598	REST
MIA	wgEncodeSydhTfbsHelas3Brg1IggmusPk.narrowPeak.gz	0.0505121	3.54231	SMARCA4
Stress	jaspar-MF0003.1	0.128396	9.78029	NFKB1,BCL3,REL,OVOL2,RELA,NFKB2,YY1,STAT6,EBF1,ZBTB7A,NFATC3,CHURC1,AP3B1,DEAF1,RELB
Stress	homer-M00293	0.127949	9.7395	NFKB1,BCL3,REL,OVOL2,RELA,NFKB2,STAT6,EBF1,YY1,ZBTB7A,NFATC3,CHURC1,AP3B1,DEAF1,RELB
Stress	transfac_pro-M03545	0.116338	8.67962	REL,NFKB2,RELA,NFKB1,BCL3,STAT6,EBF1,OVOL2,RELB
Stress	transfac_pro-M03557	0.114843	8.54317	NFKB1,RELA,REL,OVOL2,NFKB2,EBF1,MZF1,STAT6,RELB
Stress	transfac_public-M00052	0.113618	8.43135	RELA,BCL3,NFKB1,REL,NFKB2,OVOL2,STAT6,EBF1,RELB
Stress	jaspar-MA0107.1	0.113518	8.4222	RELA,NFKB1,BCL3,REL,NFKB2,OVOL2,EBF1,STAT6
Stress	transfac_pro-M03563	0.113502	8.4208	RELA,NFKB1,NFKB2,BCL3,OVOL2,REL,AP3B1,CHURC1,STAT6,EBF1,E2F1,MZF1,IRF1,RELB
Stress	homer-M00142	0.112138	8.29631	NFKB1,BCL3,MZF1,REL,RELA,STAT6,AP3B1,CHURC1,YY1,OVOL2,NFKB2,EBF1,E2F1,USF2,STAT1,RELB
Stress	homer-M00562	0.109403	8.04664	RELA,REL,RELB,NFKB1,OVOL2,NFKB2,YY1
Stress	transfac_public-M00054	0.10438	7.58808	NFKB1,RELA,NFKB2,OVOL2,BCL3,REL,AP3B1,CHURC1,EBF1,STAT6,RELB
Stress	jaspar-MA0061.1	0.102761	7.44039	RELA,NFKB1,NFKB2,OVOL2,BCL3,REL,AP3B1,CHURC1,STAT6,EBF1,MZF1,RELB
Stress	jaspar-MA0101.1	0.10055	7.23854	REL,YY1,NFKB1,RELA,BCL3,OVOL2,EBF1,STAT6,NFATC3,ZBTB7A,NFKB2,RELB
Stress	transfac_pro-M01223	0.100396	7.22447	NFKB1,REL,RELA,OVOL2,NFKB2,MZF1,EBF1,STAT6,RELB
Stress	transfac_pro-M01224	0.0989937	7.09647	RELA,OVOL2,CHURC1,AP3B1,NFKB1,NFKB2,EBF1,MZF1,RELB
Stress	transfac_public-M00053	0.0987241	7.07185	REL,YY1,NFKB1,RELA,BCL3,OVOL2,STAT6,EBF1,NFATC3,ZBTB7A,NFKB2,RELB
Stress	transfac_pro-M00774	0.0985622	7.05708	NFKB2,RELA,NFKB1,BCL3,REL,OVOL2,EBF1,MZF1,CHURC1,AP3B1,IKZF2,ZBTB7A,RELB
Stress	factorbook-NFKB1	0.095773	6.80249	BCL3,NFKB1,RELA,NFKB2,REL,MZF1,IKZF1,NFATC3,ZBTB7A,EBF1,STAT6,OVOL2,CHURC1,AP3B1,IKZF2,RELB
Stress	flyfactorsurvey-dl_NBT_FBgn0000462	0.0950642	6.73778	NFKB1,RELA,REL,YY1,RELB
Stress	transfac_pro-M01239	0.0886151	6.14911	NFKB1,BCL3,REL,EBF1,E2F1,RELA,STAT6,OVOL2,YY1,MZF1,ZBTB7A,NFATC3,RELB
Stress	iDMMPMM-DL	0.0882222	6.11325	RELA,REL,RELB,OVOL2,NFKB1,NFKB2,YY1
Stress	swissregulon-SRF.p3	0.0854869	5.86357	SRF
Stress	homer-M00183	0.0851402	5.83192	SRF
Stress	wgEncodeSydhTfbsGm18526NfkbTnfaIggrabPk.narrowPeak.gz	0.0850862	3.95228	NFKB1
Stress	homer-M00123	0.0832833	5.66243	RELA,NFKB2,REL,NFKB1,BCL3,OVOL2,STAT6,EBF1
Stress	factorbook-STAT2	0.0821429	5.55834	STAT2,STAT1,IRF7,IRF2,IRF1,IRF6,IRF3,IRF5,IRF8,IRF4,ZEB1,IRF9,PRDM1
Stress	homer-M00320	0.0817654	5.52387	RELA,REL,RELB,NFKB1,NFKB2,OVOL2,STAT6,MZF1
Stress	selexconsensus-dl-B	0.0817654	5.52387	NFKB1,NFKB2,OVOL2,RELA,MZF1,STAT6,RELB
Stress	factorbook-SRF	0.0816344	5.51192	SRF
Stress	encode-UW.Motif.0052	0.0803399	5.39376	NFKB1,BCL3,STAT6,EBF1,OVOL2,RELA,NFKB2,REL,NFATC3,ZBTB7A,DEAF1
Stress	jaspar-PB0078.1	0.0781671	5.19543	SRF
Stress	homer-M00529	0.0779745	5.17785	RELA,REL,RELB,IKZF2,ZBTB7A
Stress	wgEncodeSydhTfbsK562Stat2Ifna6hStdPk.narrowPeak.gz	0.0779052	3.50698	STAT2
Stress	jaspar-MA0023.1	0.0778821	5.16941	RELA,REL,RELB,NFKB1,BCL3,ZBTB7A,NFATC3
Stress	wgEncodeSydhTfbsImr90Chd1nb10060411IggrabPk.narrowPeak.gz	0.0723499	3.1625	CHD1
Stress	wgEncodeHaibTfbsEcc1P300V0422111PkRep2.broadPeak.gz	0.0713328	3.09943	EP300
Stress	taipale-MCCATATAWGGN-SRF-DBD	0.076526	5.04562	SRF
Stress	taipale-NCGAAACCGAAACY-IRF8-DBD	0.0762409	5.0196	IRF8,IRF9,IRF4,IRF5,IRF3,IRF7,IRF1,IRF2
Stress	transfac_public-M00215	0.0755937	4.96052	SRF
Stress	homer-M00095	0.0751005	4.91551	STAT2,STAT1,IRF8,E2F1,IRF2,IRF1,IRF7,IRF4,IRF6,IRF3,IRF5,IRF9,ZEB1,MYB,CHURC1,ZNF683
Stress	transfac_public-M00186	0.0750851	4.91411	SRF
Stress	transfac_pro-M00922	0.0750543	4.91129	SRF
Stress	transfac_public-M00194	0.0749619	4.90285	NFKB1,REL,RELA,NFKB2,E2F1,MZF1,BCL3,OVOL2,EBF1,STAT6
Stress	transfac_pro-M01257	0.074646	4.87402	SRF
Stress	jaspar-MA0083.1	0.0739294	4.80861	SRF
Stress	transfac_pro-M01007	0.0738061	4.79736	SRF
Stress	homer-M00416	0.0732051	4.7425	RELA,REL,RELB
Stress	flyfactorsurvey-dl_FlyReg_FBgn0000462	0.072712	4.69749	RELB
Stress	homer-M00609	0.072712	4.69749	RELA,REL,RELB
Stress	transfac_public-M00152	0.0712635	4.56526	SRF
Stress	swissregulon-NFKB1_REL_RELA.p2	0.0712249	4.56175	NFKB1,REL,RELA,BCL3,OVOL2,ZBTB7A,NFATC3,NFKB2,CD59
Stress	selexconsensus-dif_Rel	0.0709167	4.53362	NFKB1,NFKB2,IKZF1,MZF1,HIVEP1,HIVEP3,HIVEP2,ZNF831,RELB
Stress	wgEncodeHaibTfbsEcc1Tcf12V0422111PkRep2.broadPeak.gz	0.0708012	3.06646	TCF12
Stress	wgEncodeHaibTfbsSknshNficsc81335V0422111PkRep2.broadPeak.gz	0.0706471	3.05691	NFIC
Stress	wgEncodeHaibTfbsEcc1SrfV0422111PkRep2.broadPeak.gz	0.0703312	3.03732	SRF
Stress	taipale-NNMCCATATAWGGKNN-SRF-full	0.0701462	4.46328	SRF
Stress	jaspar-MA0105.1	0.0700846	4.45766	NFKB1,NFKB2,OVOL2,RELA,AP3B1,CHURC1
Stress	taipale-AWCGAAACCGAAACY-IRF9-full	0.0700846	4.45766	IRF9,IRF8,IRF4,IRF5,IRF3,IRF7
Stress	tfdimers-MD00035	0.0692216	4.37889	MZF1,STAT6,NFKB1,BCL3,EBF1,RELB
Stress	swissregulon-IRF1-2-7.p3	0.0688903	4.34865	IRF1,IRF7,IRF2,IRF3,IRF8,IRF4,IRF5,IRF6,STAT1,STAT2,PRDM1,IRF9,MYB,SPI1,E2F1,PURA,ZNF683
Stress	homer-M00377	0.0688518	4.34513	RELA,REL,RELB
Stress	transfac_public-M00208	0.0684666	4.30996	NFKB1,RELA,NFKB2,REL,BCL3
Stress	factorbook-TBP	0.0682354	4.28886	TAF1,TBP,POLR2A,TBPL2
Stress	transfac_public-M00259	0.0671644	4.1911	STAT5A,STAT5B,STAT6,STAT3,STAT1,BCL6,STAT4,STAT2
Stress	transfac_public-M00457	0.0669564	4.17212	STAT5A,STAT5B,STAT1,STAT6,STAT3,STAT4,BCL6,STAT2,BCL6B
Stress	jaspar-MF0008.1	0.066941	4.17071	SRF
Stress	transfac_public-M00051	0.0667715	4.15524	NFKB1,NFKB2,MZF1,IKZF1,HIVEP1,HIVEP3,HIVEP2,ZNF831
Stress	transfac_public-M00459	0.0665095	4.13132	STAT5B,STAT5A,STAT1,STAT6,STAT3,STAT4,BCL6
Stress	tfdimers-MD00143	0.0663246	4.11444	IKZF1,MZF1,NFKB1,BCL3,NFKB2,IKZF2,ZBTB7A,HIVEP1,HIVEP3,HIVEP2,ZNF831
Stress	homer-M00298	0.0662937	4.11163	SRF
Stress	flyfactorsurvey-shn-F1-2_SANGER_5_FBgn0003396	0.0662552	4.10811	HIVEP1,HIVEP3,HIVEP2,ZNF831,NFKB1,MZF1,IKZF1
Stress	transfac_pro-M01304	0.0661165	4.09545	SRF
Stress	homer-M00137	0.0650841	4.00121	NFKB1,NFKB2,OVOL2,RELA,RELB
Stress	transfac_pro-M00810	0.0650609	3.9991	SRF
Stress	jaspar-MA0005.1	0.0644523	3.94354	SRF
Stress	swissregulon-TBP.p2	0.064198	3.92033	TBP,POLR2A,TAF1,TBPL2
Stress	flyfactorsurvey-shn-F1-2_SOLEXA_FBgn0003396	0.0640439	3.90627	HIVEP1,HIVEP3,HIVEP2,ZNF831,IKZF1,MZF1
Stress	homer-M00675	0.0639591	3.89853	RELA,REL,RELB
Stress	transfac_pro-M01946	0.0638513	3.88868
Stress	yetfasco-521	0.0638513	3.88868
Stress	yetfasco-2046	0.0638204	3.88587	SRF
Stress	jaspar-PF0121.1	0.0636972	3.87462	SRF
Stress	transfac_public-M00258	0.0635893	3.86477	IRF8,IRF5,IRF6,IRF3,IRF2,IRF1,IRF4,IRF7,STAT2,STAT1,SPI1,MYB,PURA,IRF9,PRDM1,E2F1
Stress	selexconsensus-Rel	0.0628188	3.79444	NFKB2,NFKB1,IKZF1,MZF1,RELB
Stress	homer-M00355	0.0626416	3.77826	STAT5B,STAT5A,STAT6,STAT3,STAT1,BCL6,STAT4,STAT2,REL,RELA,RELB
Stress	jaspar-MA0050.1	0.0624721	3.76279	IRF1,IRF2,IRF7,IRF5,IRF4,IRF3,IRF8,IRF9,IRF6,STAT1,STAT2,E2F1,ZNF683
Stress	tfdimers-MD00007	0.0624721	3.76279	IRF8,E2F1,IRF1,IRF4,MYB,IRF7,IRF5,IRF2,IRF6,IRF9,IRF3,ZEB1,POU5F1,FOS,JUN,FOXM1
Stress	stark-GGGGAWTCCCY	0.0621639	3.73466	NFKB1,NFKB2,MZF1,IKZF1,HIVEP1,HIVEP3,HIVEP2,ZNF831
Stress	jaspar-MA0051.1	0.0620252	3.722	IRF2,IRF1,IRF7,STAT1,STAT2,IRF3,IRF8,IRF5,IRF4,IRF6,IRF9,PRDM1,ZNF683
Stress	yetfasco-932	0.0618094	3.70231	MEF2C,MEF2D,MEF2A,MEF2B,MEF2BNB-MEF2B
Stress	stark-GGGGAMWWCCM	0.0610775	3.63549	HIVEP1,HIVEP3,HIVEP2,ZNF831
Stress	taipale-NCGAAACCGAAACT-IRF8-full	0.0610775	3.63549	IRF8,IRF4,IRF5,IRF9,IRF3,IRF7
Stress	jaspar-MA0137.1	0.0609619	3.62494	STAT1,STAT2,IRF7,IRF1,IRF2,IRF8,IRF3,IRF4,IRF5,IRF6,MYB,SPI1
Stress	transfac_pro-M01059	0.0608232	3.61228	SRF,MEF2D,MEF2A,MEF2C,MEF2BNB-MEF2B,MEF2B
Stress	transfac_public-M00393	0.0605689	3.58907	MEF2C,MEF2A
Stress	transfac_public-M00179	0.0600527	3.54195	ATF2,CREB1,ATF4,CREM,E4F1,ATF1,ATF3,ATF5,ATF7,ATF6,CREB3
Stress	jaspar-PF0007.1	0.0596212	3.50257	JUN,ARNT,FOSL2,FOSL1,BATF,JUNB,FOS,JUND,SPI1,JDP2,FOSB
Stress	jaspar-MA0001.1	0.0594671	3.4885
Stress	homer-M00185	0.0593284	3.47584	STAT1,STAT6,STAT3,STAT4,STAT5B,STAT5A,BCL6,STAT2
Stress	transfac_pro-M01060	0.0589971	3.4456	SRF,DBP,STAT1,MEF2A,MEF2D,MEF2C,MEF2BNB-MEF2B,MEF2B
Stress	transfac_pro-M01207	0.0588353	3.43083	ETS2,GATA6,GATA4,GATA3,GATA2,ELK1,GATA5,GATA1,ERG,ELF2,ERF,ELF1,ELK4,ETV7,ETS1,FLI1
Stress	transfac_pro-M02117	0.0588276	3.43013	STAT4,STAT5A,STAT5B,STAT1,STAT6,STAT3
Stress	taipale-NCGAAACCGAAACYN-IRF4-full	0.0586812	3.41676	IRF4,IRF8,IRF5,IRF9,IRF3,IRF7
Stress	transfac_public-M00151	0.0581958	3.37245	SRF,STAT1,DBP,MEF2D,MEF2C,MEF2A,MEF2BNB-MEF2B,MEF2B
Stress	transfac_public-M00043	0.0579801	3.35276	RELA,REL,RELB
Stress	transfac_pro-M01776	0.0574099	3.30072	NR2C2,ELF3,ETV7
Stress	tfdimers-MD00441	0.0571864	3.28032	OVOL2,RELA,NFKB1,REL,NFKB2,BCL3,CHURC1,AP3B1,MZF1,EBF1,RELB
Stress	yetfasco-1798	0.056362	3.20507
Stress	transfac_pro-M01212	0.0562927	3.19874	STAT1,STAT3,STAT4,RAB18,STAT6,STAT2,STAT5A,STAT5B,SP100,SP140L
Stress	transfac_pro-M03819	0.0562464	3.19452	ELK1
Stress	yetfasco-2148	0.0559999	3.17201
Stress	transfac_pro-M02771	0.0559768	3.1699	STAT1,STAT2
Stress	transfac_pro-M01889	0.0558073	3.15443	SMAD4,GATA2,GATA5,GATA4,GATA1,GATA6,GATA3
Stress	selexconsensus-shn-ZFP2	0.0553912	3.11645	EBF1,MZF1,OVOL2,RELA,NFKB1,REL,YY1,HIVEP3,HIVEP1,HIVEP2,ZNF831,RELB
Stress	transfac_pro-M00699	0.054952	3.07636	IRF8,IRF2,IRF5,IRF6,IRF4,IRF1,IRF3,IRF7,STAT2,STAT1,MYB,ZEB1,SPI1
Stress	homer-M01747	0.0549366	3.07495
Stress	transfac_public-M00497	0.0543972	3.02572	STAT3
Stress	encode-UW.Motif.0170	0.0542508	3.01236
Stress	jaspar-MA0080.1	0.0542431	3.01166	SPI1
Stress	transfac_public-M00392	0.0541199	3.0004	MEF2A,SRF,MEF2C
Stress	yetfasco-602	0.0541199	3.0004
Sex	wgEncodeSydhTfbsK562Stat2Ifna6hStdPk.narrowPeak.gz	0.113349	8.20521	STAT2
Sex	homer-M00095	0.10522	8.42457	STAT2,STAT1,IRF8,E2F1,IRF2,IRF1,IRF7,IRF4,IRF6,IRF3,IRF5,IRF9,ZEB1,MYB,CHURC1,ZNF683
Sex	factorbook-STAT2	0.101368	8.04737	STAT2,STAT1,IRF7,IRF2,IRF1,IRF6,IRF3,IRF5,IRF8,IRF4,ZEB1,IRF9,PRDM1
Sex	wgEncodeSydhTfbsK562Stat1Ifna6hStdPk.narrowPeak.gz	0.101334	7.24381	STAT1
Sex	taipale-NCGAAACCGAAACY-IRF8-DBD	0.0979303	7.71071	IRF8,IRF9,IRF4,IRF5,IRF3,IRF7,IRF1,IRF2
Sex	taipale-AWCGAAACCGAAACY-IRF9-full	0.0978613	7.70395	IRF9,IRF8,IRF4,IRF5,IRF3,IRF7
Sex	taipale-NNRRAAAGGAAACCGAAACTN-IRF3-full	0.0884673	6.78404	IRF3,IRF9,IRF4,IRF8,IRF5,ZEB1,IRF7,IRF6,IRF2,IRF1
Sex	taipale-NCGAAACCGAAACT-IRF8-full	0.0870645	6.64667	IRF8,IRF4,IRF5,IRF9,IRF3,IRF7
Sex	jaspar-MA0137.1	0.0865011	6.5915	STAT1,STAT2,IRF7,IRF1,IRF2,IRF8,IRF3,IRF4,IRF5,IRF6,MYB,SPI1
Sex	swissregulon-IRF1-2-7.p3	0.0795562	5.91142	IRF1,IRF7,IRF2,IRF3,IRF8,IRF4,IRF5,IRF6,STAT1,STAT2,PRDM1,IRF9,MYB,SPI1,E2F1,PURA,ZNF683
Sex	taipale-NCGAAACCGAAACYN-IRF4-full	0.0793377	5.89002	IRF4,IRF8,IRF5,IRF9,IRF3,IRF7
Sex	transfac_pro-M02771	0.077705	5.73013	STAT1,STAT2
Sex	transfac_public-M00258	0.070645	5.03879	IRF8,IRF5,IRF6,IRF3,IRF2,IRF1,IRF4,IRF7,STAT2,STAT1,SPI1,MYB,PURA,IRF9,PRDM1,E2F1
Sex	jaspar-MA0050.1	0.0631827	4.30804	IRF1,IRF2,IRF7,IRF5,IRF4,IRF3,IRF8,IRF9,IRF6,STAT1,STAT2,E2F1,ZNF683
Sex	wgEncodeSydhTfbsK562Irf1Ifna30StdPk.narrowPeak.gz	0.0637346	4.23541	IRF1
Sex	wgEncodeSydhTfbsNt2d1Suz12UcdPk.narrowPeak.gz	0.0622399	4.11581	SUZ12
Sex	tfdimers-MD00007	0.0611475	4.10875	IRF8,E2F1,IRF1,IRF4,MYB,IRF7,IRF5,IRF2,IRF6,IRF9,IRF3,ZEB1,POU5F1,FOS,JUN,FOXM1
Sex	transfac_public-M00453	0.060998	4.09411	IRF7,IRF2,IRF1,STAT2,STAT1,IRF6,IRF5,IRF3,IRF4,IRF8
Sex	hdpi-NFIL3	0.0598597	3.98264	NFIL3
Sex	wgEncodeHaibTfbsHl60NrsfV0422111PkRep1.broadPeak.gz	0.0590893	3.86373	REST
Sex	flyfactorsurvey-lola_PK_SANGER_5_FBgn0005630	0.0577211	3.77321
Sex	transfac_pro-M00699	0.0575946	3.76082	IRF8,IRF2,IRF5,IRF6,IRF4,IRF1,IRF3,IRF7,STAT2,STAT1,MYB,ZEB1,SPI1
Sex	transfac_pro-M03557	0.0573991	3.74168	NFKB1,RELA,REL,OVOL2,NFKB2,EBF1,MZF1,STAT6,RELB
Sex	transfac_pro-M03545	0.0564447	3.64823	REL,NFKB2,RELA,NFKB1,BCL3,STAT6,EBF1,OVOL2,RELB
Sex	transfac_pro-M01028	0.0563758	3.64147	REST
Sex	homer-M01466	0.0560998	3.61445
Sex	taipale-CCGAAACCGAAACY-IRF5-full	0.0554214	3.54802	IRF5,IRF4,IRF8,IRF9,IRF3,IRF7
Sex	yetfasco-1798	0.0552489	3.53113
Sex	tfdimers-MD00228	0.0549845	3.50523	PDX1,TFAP4
Sex	jaspar-MA0051.1	0.05495	3.50185	IRF2,IRF1,IRF7,STAT1,STAT2,IRF3,IRF8,IRF5,IRF4,IRF6,IRF9,PRDM1,ZNF683
Sex	elemento-TCGTCATC	0.054858	3.49284
Sex	yetfasco-981	0.0538232	3.39151	NFYA
Sex	transfac_pro-M01884	0.0537542	3.38475	IRF7
Sex	stark-MATTAAWNATGCR	0.0536852	3.37799	POU4F2
Sex	transfac_public-M00124	0.0535127	3.3611	PBX1
Sex	taipale-NWACATGAMAWN-Irx3-DBD	0.0534897	3.35885
Sex	transfac_pro-M02748	0.0533287	3.34309	ESRRA,ESRRG,NR0B1,NR5A1,ESRRB,NR5A2,RORA
Sex	hdpi-DDX4	0.0529148	3.30255	DDX4
Sex	encode-UW.Motif.0335	0.0528803	3.29918
Sex	transfac_pro-M00998	0.0524779	3.25977	PBX2,PBX1,PBX3
Sex	yetfasco-961	0.0523629	3.24851
Sex	tfdimers-MD00524	0.0521444	3.22712	NR3C1,SMAD4
Sex	jaspar-PF0055.1	0.0520639	3.21923	YY2,IRF4
Sex	swissregulon-GATA1..3.p2	0.0520294	3.21586	GATA3,GATA2,GATA1
Sex	flyfactorsurvey-CG4404_SANGER_5_FBgn0030432	0.051811	3.19446
Sex	yetfasco-1304	0.0514775	3.16181
Sex	yetfasco-1317	0.0514775	3.16181
Sex	flyfactorsurvey-CG8281_SANGER_5_FBgn0035824	0.0512821	3.14267
Sex	jaspar-MA0089.1	0.0512706	3.14154
Sex	swissregulon-NFE2L1.p2	0.0511786	3.13253	NFE2L1
Sex	transfac_pro-M00703	0.0511441	3.12916
Sex	hdpi-HIST2H2BE	0.0510866	3.12353	HIST2H2BE
Sex	homer-M00603	0.0509486	3.11001
Sex	transfac_pro-M00744	0.0509486	3.11001	POU1F1,POU3F1
Sex	tfdimers-MD00283	0.0507991	3.09538	POU2F1,FOXB1,FOXA3,POU5F1,RAX
Sex	hdpi-POU4F3	0.0507761	3.09313	POU4F3
Sex	hdpi-ZNF193	0.0505117	3.06723	ZSCAN9
Sex	hdpi-NOLA1	0.0505002	3.0661	GAR1,MORN1
Sex	transfac_public-M00256	0.0504542	3.0616	REST
Sex	encode-UW.Motif.0114	0.0504312	3.05935
Sex	transfac_public-M00259	0.0504082	3.05709	STAT5A,STAT5B,STAT6,STAT3,STAT1,BCL6,STAT4,STAT2
Sex	hdpi-BARX1	0.0502702	3.04358	BARX1
Sex	jaspar-MA0070.1	0.0502472	3.04133	PBX1
Sex	homer-M00355	0.0501437	3.0312	STAT5B,STAT5A,STAT6,STAT3,STAT1,BCL6,STAT4,STAT2,REL,RELA,RELB
Sex	flyfactorsurvey-dl_FlyReg_FBgn0000462	0.0499713	3.01431	RELB
Sex	homer-M00609	0.0499713	3.01431	RELA,REL,RELB
Sex	tfdimers-MD00108	0.0499023	3.00755	FOXA3,FOXA2,FOXA1,FOXC2,FOXJ2,FOXD3
Sex	transfac_pro-M00325	0.0499023	3.00755	REST

## Sheet: Supp Figure S1
Supplemental Figure S1. Relationship between the transcription factors and the differentially expressed target genes for each main effect (prenatal and postnatal stress and sex), and interactions obtained using iRegulon.
